# Supplementary material for: Detection of Human Circulating and Extracellular Vesicle-Derived miRNAs in Serum of Humanized Mice Transplanted with Human Breast Cancer (HER2+ and TNBC) Cells—A Proof of Principle Investigation
Source: Int J Mol Sci. 2025 Apr 11;26(8):3629. doi: 10.3390/ijms26083629 (PMC12026515; doi:10.3390/ijms26083629)
Supplement: Supplementary file 1 [file ijms-26-03629-s001.zip]

Archive with 1 entries (1 files):
- ijms-3496078-supplementary.pdf
